# Supplementary material for: The effect of traditional Thai massage vs routine physical therapy on gait pattern in spastic cerebral palsy: A cross-over randomized controlled trial
Source: PLoS One. 2025 May 29;20(5):e0325169. doi: 10.1371/journal.pone.0325169 (PMC12122028; doi:10.1371/journal.pone.0325169)
Supplement: S1 Full data set — (XLSX) [file pone.0325169.s005.xlsx]

## Sheet: Data
subjectid	visit	intervention	group	treat	treatment	video	weight	height	classification	gmfcs	birthweight	delivery	hospital	perinatalcomplication	gaitaid	bmi	time_new	treat_new	time_treat	treat_gr	treat_gr_n	l_ankfwithke_base	l_ankfwithkf_base	r_iliopsoas_gr	gr		r_hipf	r_hipe	r_hipab	r_hipad	r_hipir	r_hiper	r_kneef	r_kneee	r_ankfwithke	r_ankfwithkf	r_ankpf	r_ankiv	r_ankev	r_popliteal	l_hipf	l_hipe	l_hipab	l_hipad	l_hipir	l_hiper	l_kneef	l_kneee	l_ankfwithke
1	1_1	B	1. 1.B	1. PT1	1	0	35	134	1	1	4	2	2	0	0	19.4921	1	2. 2.wait	1	PT	PT	20	20	1	1		120	20	30	30	60	60	135	0	20	20	65	50	50	25	120	20	30	20	60	60	135	0	20
1	1_2	B	1. 1.B	2. PT2	1	0	35	134	1	1	4	2	2	0	0	19.4921	2	1. 1.B	2	PT	PT	20	20	1	1		120	20	30	30	60	60	135	0	20	20	65	50	50	25	120	20	30	30	60	60	135	0	20
1	2_1	B	1. 1.B	3. TM1	0	0	35	134	1	1	4	2	2	0	0	19.4921	3	2. 2.wait	1	TM	TM	20	20	1	1		120	20	30	30	70	80	135	-5	20	20	65	50	50	20	120	20	30	30	70	80	135	-5	20
1	2_2	B	1. 1.B	4. TM2	0	0	35	134	1	1	4	2	2	0	0	19.4921	4	0. 0.A	2	TM	TM	20	20	0	1		120	20	30	20	70	60	135	-5	20	20	60	60	65	25	120	20	30	20	60	70	135	-5	20
2	2_1	A	0. 0.A	3. TM1	1	0	52	152	2	2	4	1	1	0	0	22.5069	1	2. 2.wait	1	TM	TM	0	0	1	0		120	20	45	20	50	80	135	-20	0	0	50	30	50	60	120	20	45	20	40	65	135	-10	0
2	2_2	A	0. 0.A	4. TM2	1	0	52	152	2	2	4	1	1	0	0	22.5069	2	0. 0.A	2	TM	TM	0	0	1	0		135	20	45	20	50	80	140	-20	0	20	50	30	50	60	120	20	45	20	40	70	140	-10	0
2	1_1	A	0. 0.A	1. PT1	0	0	52	152	2	2	4	1	1	0	0	22.5069	3	2. 2.wait	1	PT	PT	0	0		0
2	1_2	A	0. 0.A	2. PT2	0	0	52	152	2	2	4	1	1	0	0	22.5069	4	1. 1.B	2	PT	PT	0	0		0
3	2_1	A	0. 0.A	3. TM1	1	1	48	155	3	2	3	2	1	1	0	19.9792	1	2. 2.wait	1	TM	TM	-5	0	0	0		110	10	20	25	50	60	150	-20	-5	0	70	10	40	45	110	10	20	20	55	40	150	-20	-5
3	2_2	A	0. 0.A	4. TM2	1	1	48	155	3	2	3	2	1	1	0	19.9792	2	0. 0.A	2	TM	TM	-5	0		0
3	1_1	A	0. 0.A	1. PT1	0	1	48	155	3	2	3	2	1	1	0	19.9792	3	2. 2.wait	1	PT	PT	-5	0		0
3	1_2	A	0. 0.A	2. PT2	0	1	48	155	3	2	3	2	1	1	0	19.9792	4	1. 1.B	2	PT	PT	-5	0		0
4	1_1	B	1. 1.B	1. PT1	1	1	40	160	3	2	4	2	1	0	0	15.625	1	2. 2.wait	1	PT	PT	20	20	0	1		120	20	20	30	80	40	125	-5	0	20	60	60	20	60	115	15	20	25	80	40	115	-5	20
4	1_2	B	1. 1.B	2. PT2	1	1	40	160	3	2	4	2	1	0	0	15.625	2	1. 1.B	2	PT	PT	20	20	0	1		110	20	20	20	80	30	135	-10	5	10	70	60	20	50	120	20	20	20	70	40	135	-5	5
4	2_1	B	1. 1.B	3. TM1	0	1	40	160	3	2	4	2	1	0	0	15.625	3	2. 2.wait	1	TM	TM	20	20	0	1		115	15	30	30	80	30	140	-10	0	20	60	60	20	50	120	15	30	30	70	40	135	-5	10
4	2_2	B	1. 1.B	4. TM2	0	1	40	160	3	2	4	2	1	0	0	15.625	4	0. 0.A	2	TM	TM	20	20	0	1		110	10	30	30	70	30	140	-15	5	20	70	70	30	55	110	5	30	30	70	30	140	-10	10
5	2_1	A	0. 0.A	3. TM1	1	0	42	151	3	3	1	2	1	0	0	18.4202	1	2. 2.wait	1	TM	TM	5	10	0	0		85	10	40	20	45	60	120	0	15	20	60	50	50	25	85	10	30	20	70	35	120	0	5
5	2_2	A	0. 0.A	4. TM2	1	0	42	151	3	3	1	2	1	0	0	18.4202	2	0. 0.A	2	TM	TM	5	10		0
5	1_1	A	0. 0.A	1. PT1	0	0	42	151	3	3	1	2	1	0	0	18.4202	3	2. 2.wait	1	PT	PT	5	10		0
5	1_2	A	0. 0.A	2. PT2	0	0	42	151	3	3	1	2	1	0	0	18.4202	4	1. 1.B	2	PT	PT	5	10		0
6	2_1	A	0. 0.A	3. TM1	1	0	17	107	1	2	1	2	1	1	0	14.8485	1	2. 2.wait	1	TM	TM	-10	0	1	0		130	20	45	40	80	50	140	0	5	10	60	60	50	40	130	20	45	40	80	50	140	0	-10
6	2_2	A	0. 0.A	4. TM2	1	0	17	107	1	2	1	2	1	1	0	14.8485	2	0. 0.A	2	TM	TM	-10	0	1	0		145	30	40	30	80	50	140	0	20	20	70	50	30	30	145	30	40	30	70	40	140	0	5
6	1_1	A	0. 0.A	1. PT1	0	0	17	107	1	2	1	2	1	1	0	14.8485	3	2. 2.wait	1	PT	PT	-10	0	1	0		135	30	45	30	80	65	145	0	20	20	80	60	30	30	135	30	45	30	80	50	145	0	0
6	1_2	A	0. 0.A	2. PT2	0	0	17	107	1	2	1	2	1	1	0	14.8485	4	1. 1.B	2	PT	PT	-10	0	0	0		140	20	40	30	70	65	150	0	20	20	70	55	50	40	140	20	45	20	80	60	150	0	0
7	1_1	B	1. 1.B	1. PT1	1	0	45	167	1	2	4	1	1	0	0	16.1354	1	2. 2.wait	1	PT	PT	10	20	0	1		130	30	35	25	60	65	140	0	10	15	60	50	50	50	120	30	35	20	50	65	140	0	10
7	1_2	B	1. 1.B	2. PT2	1	0	45	167	1	2	4	1	1	0	0	16.1354	2	1. 1.B	2	PT	PT	10	20	1	1		130	20	45	20	70	60	150	5	15	20	60	50	30	30	130	20	45	20	70	70	150	0	15
7	2_1	B	1. 1.B	3. TM1	0	0	45	167	1	2	4	1	1	0	0	16.1354	3	2. 2.wait	1	TM	TM	10	20	1	1		120	20	40	25	70	70	140	0	20	20	60	40	60	40	125	20	40	25	60	70	140	0	15
7	2_2	B	1. 1.B	4. TM2	0	0	45	167	1	2	4	1	1	0	0	16.1354	4	0. 0.A	2	TM	TM	10	20	1	1		120	20	40	30	80	60	145	0	10	20	60	45	60	40	120	20	40	30	80	50	145	0	10
8	1_1	B	1. 1.B	1. PT1	1	1	33	135	1	3	3	2	1	0	1	18.107	1	2. 2.wait	1	PT	PT	15	20	1	1		120	30	45	40	60	50	140	-10	15	20	65	40	30	60	120	30	45	35	60	60	140	-10	15
8	1_2	B	1. 1.B	2. PT2	1	1	33	135	1	3	3	2	1	0	1	18.107	2	1. 1.B	2	PT	PT	15	20	1	1		135	30	40	25	60	50	140	-10	10	20	60	40	40	40	135	30	45	25	60	60	140	-10	20
8	2_1	B	1. 1.B	3. TM1	0	1	33	135	1	3	3	2	1	0	1	18.107	3	2. 2.wait	1	TM	TM	15	20	1	1		120	30	40	30	60	50	140	-5	20	20	80	45	30	45	120	30	40	25	60	50	140	-5	20
8	2_2	B	1. 1.B	4. TM2	0	1	33	135	1	3	3	2	1	0	1	18.107	4	0. 0.A	2	TM	TM	15	20	0	1		130	25	40	30	75	70	150	-5	20	20	75	40	60	45	130	20	45	30	80	75	150	-5	15
9	2_1	A	0. 0.A	3. TM1	1	0	13	130	1	3	3	2	2	1	1	7.69231	1	2. 2.wait	1	TM	TM	-30	-20	0	0		120	15	15	20	70	60	140	0	-40	-20	80	80	40	60	120	10	10	20	70	50	140	0	-30
9	2_2	A	0. 0.A	4. TM2	1	0	13	130	1	3	3	2	2	1	1	7.69231	2	0. 0.A	2	TM	TM	-30	-20	0	0		100	20	25	25	75	55	120	-5	-30	-15	80	90	20	55	120	20	30	25	65	75	120	-5	-20
9	1_1	A	0. 0.A	1. PT1	0	0	13	130	1	3	3	2	2	1	1	7.69231	3	2. 2.wait	1	PT	PT	-30	-20	1	0		100	20	30	30	70	40	140	-10	-40	-10	90	90	20	50	110	20	30	30	70	40	140	-10	-30
9	1_2	A	0. 0.A	2. PT2	0	0	13	130	1	3	3	2	2	1	1	7.69231	4	1. 1.B	2	PT	PT	-30	-20	1	0		110	20	40	30	80	70	140	-5	-45	-30	90	80	30	60	110	20	35	25	80	70	140	-10	-15
10	1_1	B	1. 1.B	1. PT1	1	1	19	111	1	1	3	2	2	1	0	15.4208	1	2. 2.wait	1	PT	PT	8	10	1	1		130	25	40	30	60	60	140	5	8	10	65	60	50	30	130	25	40	30	60	60	140	0	8
10	1_2	B	1. 1.B	2. PT2	1	1	19	111	1	1	3	2	2	1	0	15.4208	2	1. 1.B	2	PT	PT	8	10	1	1		130	20	40	30	70	55	145	0	10	15	70	60	55	40	40	20	40	20	75	60	145	0	5
10	2_1	B	1. 1.B	3. TM1	0	1	19	111	1	1	3	2	2	1	0	15.4208	3	2. 2.wait	1	TM	TM	8	10	1	1		130	30	35	30	80	50	140	0	10	15	90	55	40	30	135	30	40	30	80	70	140	0	10
10	2_2	B	1. 1.B	4. TM2	0	1	19	111	1	1	3	2	2	1	0	15.4208	4	0. 0.A	2	TM	TM	8	10	1	1		120	20	45	20	70	60	145	5	5	5	90	55	40	40	120	20	40	20	70	70	145	0	5
11	2_1	A	0. 0.A	3. TM1	1	0	33	165	1	2	3	2	2	0	0	12.1212	1	2. 2.wait	1	TM	TM	0	0	1	0		130	25	50	25	50	90	140	0	-5	-5	70	40	40	35	130	25	50	25	35	90	140	0	0
11	2_2	A	0. 0.A	4. TM2	1	0	33	165	1	2	3	2	2	0	0	12.1212	2	0. 0.A	2	TM	TM	0	0	1	0		145	20	50	20	45	80	145	0	-10	0	90	40	40	40	145	20	50	20	45	90	145	0	-10
11	1_1	A	0. 0.A	1. PT1	0	0	33	165	1	2	3	2	2	0	0	12.1212	3	2. 2.wait	1	PT	PT	0	0	0	0		135	25	40	25	45	80	150	0	-10	0	90	45	30	30	130	25	40	20	50	80	150	0	-5
11	1_2	A	0. 0.A	2. PT2	0	0	33	165	1	2	3	2	2	0	0	12.1212	4	1. 1.B	2	PT	PT	0	0	1	0		130	30	40	30	45	90	150	0	-5	0	85	50	40	30	130	30	40	20	45	90	150	0	-10
12	1_1	B	1. 1.B	1. PT1	1	0	27.5	122.3	1	3	3	1	2	0	0	18.3857	1	2. 2.wait	1	PT	PT	10	20	0	1		115	15	30	30	60	45	135	0	10	20	70	40	40	60	120	10	30	25	70	40	135	0	10
12	1_2	B	1. 1.B	2. PT2	1	0	27.5	122.3	1	3	3	1	2	0	0	18.3857	2	1. 1.B	2	PT	PT	10	20	0	1		130	20	35	40	70	35	130	0	10	20	60	50	40	40	120	10	40	35	80	40	130	0	10
12	2_1	B	1. 1.B	3. TM1	0	0	27.5	122.3	1	3	3	1	2	0	0	18.3857	3	2. 2.wait	1	TM	TM	10	20	1	1		105	25	35	30	60	50	135	0	15	20	60	40	50	40	115	25	40	20	70	40	135	0	10
12	2_2	B	1. 1.B	4. TM2	0	0	27.5	122.3	1	3	3	1	2	0	0	18.3857	4	0. 0.A	2	TM	TM	10	20	0	1		110	25	30	20	75	60	140	0	20	20	60	55	40	40	120	25	30	25	70	60	135	0	10
13	2_1	A	0. 0.A	3. TM1	1	1	46	146	2	1	3	1	1	1	0	21.58	1	2. 2.wait	1	TM	TM	18	20	1	0		130	20	50	30	70	40	140	0	18	20	60	50	20	50	130	20	50	25	55	60	140	0	18
13	2_2	A	0. 0.A	4. TM2	1	1	46	146	2	1	3	1	1	1	0	21.58	2	0. 0.A	2	TM	TM	18	20	0	0		130	25	30	30	70	35	145	0	15	25	60	50	30	40	130	25	30	25	65	45	145	0	20
13	1_1	A	0. 0.A	1. PT1	0	1	46	146	2	1	3	1	1	1	0	21.58	3	2. 2.wait	1	PT	PT	18	20	1	0		120	20	40	25	50	60	140	0	10	20	70	50	25	45	130	20	40	25	50	70	150	0	10
13	1_2	A	0. 0.A	2. PT2	0	1	46	146	2	1	3	1	1	1	0	21.58	4	1. 1.B	2	PT	PT	18	20	1	0		120	25	45	30	60	80	140	0	15	20	60	55	15	35	130	25	45	25	70	55	140	0	20
14	1_1	B	1. 1.B	1. PT1	1	0	53	171	1	1	4	1	1	1	0	18.1252	1	2. 2.wait	1	PT	PT	0	5	0	1		110	30	30	20	60	65	140	0	-10	0	65	50	30	80	120	40	30	20	60	55	140	0	0
14	1_2	B	1. 1.B	2. PT2	1	0	53	171	1	1	4	1	1	1	0	18.1252	2	1. 1.B	2	PT	PT	0	5	1	1		105	30	45	25	80	70	150	0	10	10	70	55	40	65	120	30	40	20	70	60	150	0	5
14	2_1	B	1. 1.B	3. TM1	0	0	53	171	1	1	4	1	1	1	0	18.1252	3	2. 2.wait	1	TM	TM	0	5	0	1		105	20	30	20	60	80	140	0	0	10	75	50	25	70	115	15	30	20	70	70	140	0	10
14	2_2	B	1. 1.B	4. TM2	0	0	53	171	1	1	4	1	1	1	0	18.1252	4	0. 0.A	2	TM	TM	0	5	0	1		100	15	30	20	70	70	150	0	0	10	75	50	30	65	110	15	40	20	80	70	140	0	5
15	1_1	B	1. 1.B	1. PT1	1	1	20	120	2	2	4	2	2	1	0	13.8889	1	2. 2.wait	1	PT	PT	20	20	1	1		140	20	50	20	70	40	140	10	20	20	70	50	40	40	130	15	50	20	70	50	140	10	20
15	1_2	B	1. 1.B	2. PT2	1	1	20	120	2	2	4	2	2	1	0	13.8889	2	1. 1.B	2	PT	PT	20	20	1	1		140	20	40	35	85	35	145	10	20	20	65	40	25	40	130	20	40	35	70	40	145	10	15
15	2_1	B	1. 1.B	3. TM1	0	1	20	120	2	2	4	2	2	1	0	13.8889	3	2. 2.wait	1	TM	TM	20	20	1	1		130	20	30	40	80	45	140	10	20	20	80	60	50	30	130	20	30	40	80	45	140	5	10
15	2_2	B	1. 1.B	4. TM2	0	1	20	120	2	2	4	2	2	1	0	13.8889	4	0. 0.A	2	TM	TM	20	20	1	1		130	25	40	30	80	40	145	10	20	20	75	55	35	30	130	25	40	30	80	40	145	10	20
16	2_1	A	0. 0.A	3. TM1	1	1	24	124	1	2	3	1	1	1	0	15.6087	1	2. 2.wait	1	TM	TM	15	20	1	0		130	20	45	30	75	35	140	0	10	10	80	60	40	50	130	20	40	30	85	35	140	0	15
16	2_2	A	0. 0.A	4. TM2	1	1	24	124	1	2	3	1	1	1	0	15.6087	2	0. 0.A	2	TM	TM	15	20	1	0		130	20	40	25	80	30	140	0	10	15	70	60	30	50	130	20	40	25	90	20	140	0	15
16	1_1	A	0. 0.A	1. PT1	0	1	24	124	1	2	3	1	1	1	0	15.6087	3	2. 2.wait	1	PT	PT	15	20	1	0		135	25	50	30	80	40	150	0	10	20	70	50	30	40	135	25	50	30	80	50	150	0	15
16	1_2	A	0. 0.A	2. PT2	0	1	24	124	1	2	3	1	1	1	0	15.6087	4	1. 1.B	2	PT	PT	15	20	1	0		140	25	50	40	80	40	140	0	10	20	70	60	55	40	140	25	45	30	90	45	140	0	10
17	1_1	B	1. 1.B	1. PT1	1	1	44.4	149	1	1	3	2	1	1	0	19.9991	1	2. 2.wait	1	PT	PT	20	20	0	1		115	20	45	25	60	45	145	0	10	10	70	40	60	35	115	20	50	25	55	55	140	0	20
17	1_2	B	1. 1.B	2. PT2	1	1	44.4	149	1	1	3	2	1	1	0	19.9991	2	1. 1.B	2	PT	PT	20	20	0	1		130	20	35	30	50	80	140	0	5	20	70	50	40	35	120	20	35	30	60	60	140	0	10
17	2_1	B	1. 1.B	3. TM1	0	1	44.4	149	1	1	3	2	1	1	0	19.9991	3	2. 2.wait	1	TM	TM	20	20	0	1		120	15	45	20	80	45	140	0	15	20	80	45	50	40	120	15	40	20	60	60	140	0	10
17	2_2	B	1. 1.B	4. TM2	0	1	44.4	149	1	1	3	2	1	1	0	19.9991	4	0. 0.A	2	TM	TM	20	20	0	1		125	15	30	20	60	65	140	0	10	20	75	50	50	45	120	15	30	20	80	60	140	0	10
18	1_1	B	1. 1.B	1. PT1	1	1	37	140	1	2	3	2	2	0	0	18.8775	1	2. 2.wait	1	PT	PT	15	20	1	1		130	15	45	35	70	80	140	0	20	30	90	55	50	10	130	15	45	35	70	90	140	0	15
18	1_2	B	1. 1.B	2. PT2	1	1	37	140	1	2	3	2	2	0	0	18.8775	2	1. 1.B	2	PT	PT	15	20	1	1		140	20	40	25	60	70	150	0	20	20	70	55	50	45	140	20	45	20	60	70	150	0	0
18	2_1	B	1. 1.B	3. TM1	0	1	37	140	1	2	3	2	2	0	0	18.8775	3	2. 2.wait	1	TM	TM	15	20		1
18	2_2	B	1. 1.B	4. TM2	0	1	37	140	1	2	3	2	2	0	0	18.8775	4	0. 0.A	2	TM	TM	15	20		1
19	2_1	A	0. 0.A	3. TM1	1	1	41	166	2	2	3	1	1	1	0	14.8788	1	2. 2.wait	1	TM	TM	0	5	1	0		145	30	40	25	50	65	140	0	20	20	55	45	45	50	140	30	40	25	60	50	140	0	0
19	2_2	A	0. 0.A	4. TM2	1	1	41	166	2	2	3	1	1	1	0	14.8788	2	0. 0.A	2	TM	TM	0	5	1	0		135	30	40	25	60	45	150	5	20	20	70	45	30	40	135	20	45	20	60	45	150	0	15
19	1_1	A	0. 0.A	1. PT1	0	1	41	166	2	2	3	1	1	1	0	14.8788	3	2. 2.wait	1	PT	PT	0	5	1	0		130	30	40	20	60	45	50	0	20	20	65	60	20	40	130	30	40	20	70	40	150	0	0
19	1_2	A	0. 0.A	2. PT2	0	1	41	166	2	2	3	1	1	1	0	14.8788	4	1. 1.B	2	PT	PT	0	5		0
20	2_1	A	0. 0.A	3. TM1	1	1	20	130	1	3	3	1	1	1	1	11.8343	1	2. 2.wait	1	TM	TM	-10	-5	0	0		120	20	30	20	80	40	140	0	-10	5	90	55	50	50	120	20	30	20	80	35	140	0	-10
20	2_2	A	0. 0.A	4. TM2	1	1	20	130	1	3	3	1	1	1	1	11.8343	2	0. 0.A	2	TM	TM	-10	-5	0	0		120	20	40	40	70	40	140	0	-5	0	90	60	40	40	110	20	30	30	70	40	140	0	-10
20	1_1	A	0. 0.A	1. PT1	0	1	20	130	1	3	3	1	1	1	1	11.8343	3	2. 2.wait	1	PT	PT	-10	-5		0
20	1_2	A	0. 0.A	2. PT2	0	1	20	130	1	3	3	1	1	1	1	11.8343	4	1. 1.B	2	PT	PT	-10	-5		0
21	2_1	A	0. 0.A	3. TM1	1	1	26	140	1	1	3	1	1	0	0	13.2653	1	2. 2.wait	1	TM	TM	0	10	1	0		140	30	40	25	75	30	150	0	10	15	60	60	40	30	150	45	20	70	50	150	150	0	0
21	2_2	A	0. 0.A	4. TM2	1	1	26	140	1	1	3	1	1	0	0	13.2653	2	0. 0.A	2	TM	TM	0	10	1	0		135	20	40	20	70	35	145	0	10	20	80	40	30	35	135	20	40	20	70	45	145	0	10
21	1_1	A	0. 0.A	1. PT1	0	1	26	140	1	1	3	1	1	0	0	13.2653	3	2. 2.wait	1	PT	PT	0	10	1	0		125	30	40	30	80	40	150	0	10	20	70	60	35	40	125	30	40	30	80	40	150	0	0
21	1_2	A	0. 0.A	2. PT2	0	1	26	140	1	1	3	1	1	0	0	13.2653	4	1. 1.B	2	PT	PT	0	10	1	0		130	20	40	25	80	35	145	0	20	20	70	70	50	40	130	20	40	25	80	35	145	0	10
22	1_1	B	1. 1.B	1. PT1	1	1	53	163	3	3	4	2	1	1	1	19.9481	1	2. 2.wait	1	PT	PT	10	20	0	1		130	20	30	10	50	70	140	-15	5	10	50	40	50	60	130	20	30	10	50	70	140	-10	10
22	1_2	B	1. 1.B	2. PT2	1	1	53	163	3	3	4	2	1	1	1	19.9481	2	1. 1.B	2	PT	PT	10	20	1	1		110	15	40	10	50	90	135	-15	10	0	80	40	50	65	110	15	40	20	60	80	135	-5	5
22	2_1	B	1. 1.B	3. TM1	0	1	53	163	3	3	4	2	1	1	1	19.9481	3	2. 2.wait	1	TM	TM	10	20	0	1		115	20	40	15	50	70	150	-10	10	15	70	40	40	50	115	15	40	15	55	80	150	-5	5
22	2_2	B	1. 1.B	4. TM2	0	1	53	163	3	3	4	2	1	1	1	19.9481	4	0. 0.A	2	TM	TM	10	20		1
23	2_1	A	0. 0.A	3. TM1	1	1	49.8	152	2	2	4	1	2	0	0	21.5547	1	2. 2.wait	1	TM	TM	10	20	1	0		140	20	45	20	80	55	145	0	10	15	60	60	30	50	140	20	45	20	65	70	145	0	10
23	2_2	A	0. 0.A	4. TM2	1	1	49.8	152	2	2	4	1	2	0	0	21.5547	2	0. 0.A	2	TM	TM	10	20	1	0		140	25	40	25	80	60	145	0	10	10	80	60	35	50	140	25	40	25	60	80	145	0	10
23	1_1	A	0. 0.A	1. PT1	0	1	49.8	152	2	2	4	1	2	0	0	21.5547	3	2. 2.wait	1	PT	PT	10	20	1	0		120	20	45	20	80	73	140	0	20	20	70	50	45	50	120	20	40	20	70	80	140	0	20
23	1_2	A	0. 0.A	2. PT2	0	1	49.8	152	2	2	4	1	2	0	0	21.5547	4	1. 1.B	2	PT	PT	10	20	1	0		130	20	50	25	80	60	140	0	10	20	70	55	40	50	130	20	50	30	60	80	140	0	20
24	1_1	B	1. 1.B	1. PT1	1	1	41.3	144	2	1	4	1	2	0	0	19.917	1	2. 2.wait	1	PT	PT	20	20	0	1		130	30	40	30	80	50	140	0	10	20	70	55	20	15	130	130	40	30	80	60	140	0	20
24	1_2	B	1. 1.B	2. PT2	1	1	41.3	144	2	1	4	1	2	0	0	19.917	2	1. 1.B	2	PT	PT	20	20	0	1		130	25	50	25	70	60	140	0	10	20	75	60	40	20	130	25	50	25	70	60	140	0	15
24	2_1	B	1. 1.B	3. TM1	0	1	41.3	144	2	1	4	1	2	0	0	19.917	3	2. 2.wait	1	TM	TM	20	20	1	1		130	20	40	25	80	60	140	0	20	25	70	55	30	10	130	20	40	25	80	70	140	0	20
24	2_2	B	1. 1.B	4. TM2	0	1	41.3	144	2	1	4	1	2	0	0	19.917	4	0. 0.A	2	TM	TM	20	20	1	1		130	30	45	30	70	60	140	0	15	20	60	60	30	15	130	30	45	30	70	50	140	0	20
25	1_1	B	1. 1.B	1. PT1	1	1	27.6	136	2	1	4	2	1	0	0	14.9222	1	2. 2.wait	1	PT	PT	20	50	1	1		145	30	40	30	70	80	150	-5	30	50	60	60	60	35	145	30	40	30	70	90	150	0	20
25	1_2	B	1. 1.B	2. PT2	1	1	27.6	136	2	1	4	2	1	0	0	14.9222	2	1. 1.B	2	PT	PT	20	50	1	1		140	25	50	20	60	80	140	-10	30	40	55	60	40	40	140	25	50	20	60	90	150	0	15
25	2_1	B	1. 1.B	3. TM1	0	1	27.6	136	2	1	4	2	1	0	0	14.9222	3	2. 2.wait	1	TM	TM	20	50	1	1		140	25	45	30	50	80	140	-10	30	40	60	60	40	40	140	25	50	25	50	80	140	0	20
25	2_2	B	1. 1.B	4. TM2	0	1	27.6	136	2	1	4	2	1	0	0	14.9222	4	0. 0.A	2	TM	TM	20	50	1	1		135	25	45	20	55	80	140	-10	20	40	55	50	30	40	135	25	45	20	50	80	140	0	10
26	2_1	A	0. 0.A	3. TM1	1	1	38	124	2	3	3	2	2	0	1	24.7138	1	2. 2.wait	1	TM	TM	15	20	1	0		130	30	40	30	70	60	140	20	10	15	70	60	40	35	130	30	40	30	70	80	140	20	15
26	2_2	A	0. 0.A	4. TM2	1	1	38	124	2	3	3	2	2	0	1	24.7138	2	0. 0.A	2	TM	TM	15	20	1	0		125	20	45	25	65	70	130	10	0	10	80	50	35	40	120	20	45	25	70	80	130	10	10
26	1_1	A	0. 0.A	1. PT1	0	1	38	124	2	3	3	2	2	0	1	24.7138	3	2. 2.wait	1	PT	PT	15	20	1	0		120	30	40	30	70	80	140	10	5	10	80	55	35	40	120	30	45	30	70	80	140	10	10
26	1_2	A	0. 0.A	2. PT2	0	1	38	124	2	3	3	2	2	0	1	24.7138	4	1. 1.B	2	PT	PT	15	20		0
27	2_1	A	0. 0.A	3. TM1	1	1	29.7	132	1	2	2	1	1	1	0	17.0455	1	2. 2.wait	1	TM	TM	10	15	1	0		130	30	40	25	80	65	140	0	20	20	70	60	50	35	130	30	45	30	65	55	135	10	10
27	2_2	A	0. 0.A	4. TM2	1	1	29.7	132	1	2	2	1	1	1	0	17.0455	2	0. 0.A	2	TM	TM	10	15	1	0		140	20	45	20	70	55	140	0	20	20	70	50	45	50	130	20	40	25	70	45	140	10	10
27	1_1	A	0. 0.A	1. PT1	0	1	29.7	132	1	2	2	1	1	1	0	17.0455	3	2. 2.wait	1	PT	PT	10	15	1	0		130	20	40	25	80	60	135	0	20	20	65	45	40	35	130	20	40	25	70	60	135	5	10
27	1_2	A	0. 0.A	2. PT2	0	1	29.7	132	1	2	2	1	1	1	0	17.0455	4	1. 1.B	2	PT	PT	10	15	1	0		120	40	40	30	70	60	150	0	5	15	80	30	5	35	120	40	40	30	50	60	150	0	5
28	1_1	B	1. 1.B	1. PT1	1	1	40.7	164	2	2	4	1	1	0	1	15.1324	1	2. 2.wait	1	PT	PT	20	20	0	1		125	20	45	30	80	30	150	-10	10	10	80	60	15	45	130	20	45	30	50	70	150	0	20
28	1_2	B	1. 1.B	2. PT2	1	1	40.7	164	2	2	4	1	1	0	1	15.1324	2	1. 1.B	2	PT	PT	20	20	1	1		130	20	45	30	80	30	145	-5	10	20	70	60	10	50	120	20	45	30	50	70	145	0	20
28	2_1	B	1. 1.B	3. TM1	0	1	40.7	164	2	2	4	1	1	0	1	15.1324	3	2. 2.wait	1	TM	TM	20	20	1	1		115	20	35	20	85	25	150	-10	0	10	70	70	5	40	115	20	40	20	45	70	150	0	10
28	2_2	B	1. 1.B	4. TM2	0	1	40.7	164	2	2	4	1	1	0	1	15.1324	4	0. 0.A	2	TM	TM	20	20	1	1		130	20	40	30	90	30	140	-10	5	10	75	70	20	40	145	20	40	20	45	70	145	0	20
29	1_1	B	1. 1.B	1. PT1	1	1	40.4	155	2	2	1	1	1	1	0	16.8158	1	2. 2.wait	1	PT	PT	5	15	1	1		120	30	40	20	60	70	145	0	15	20	70	55	45	40	120	30	40	20	60	70	145	0	5
29	1_2	B	1. 1.B	2. PT2	1	1	40.4	155	2	2	1	1	1	1	0	16.8158	2	1. 1.B	2	PT	PT	5	15		1
29	2_1	B	1. 1.B	3. TM1	0	1	40.4	155	2	2	1	1	1	1	0	16.8158	3	2. 2.wait	1	TM	TM	5	15		1
29	2_2	B	1. 1.B	4. TM2	0	1	40.4	155	2	2	1	1	1	1	0	16.8158	4	0. 0.A	2	TM	TM	5	15		1
30	2_1	A	0. 0.A	3. TM1	1	1	49.7	159	2	2	4	2	2	1	1	19.659	1	2. 2.wait	1	TM	TM	5	20	1	0		130	20	40	20	80	45	140	5	10	20	80	60	35	30	130	20	40	20	70	70	140	10	5
30	2_2	A	0. 0.A	4. TM2	1	1	49.7	159	2	2	4	2	2	1	1	19.659	2	0. 0.A	2	TM	TM	5	20	1	0		130	20	40	20	70	50	135	5	5	15	70	50	30	40	130	20	40	20	50	50	135	10	0
30	1_1	A	0. 0.A	1. PT1	0	1	49.7	159	2	2	4	2	2	1	1	19.659	3	2. 2.wait	1	PT	PT	5	20	1	0		125	20	40	20	70	35	140	5	10	15	70	65	30	40	125	20	40	20	60	35	140	10	10
30	1_2	A	0. 0.A	2. PT2	0	1	49.7	159	2	2	4	2	2	1	1	19.659	4	1. 1.B	2	PT	PT	5	20	1	0		130	15	40	20	70	30	140	5	5	15	70	60	35	40	130	20	40	20	70	40	140	10	10
31	2_1	A	0. 0.A	3. TM1	1	1	77	170	1	1	4	2	1	0	0	26.6436	1	2. 2.wait	1	TM	TM	20	20	1	0		105	20	45	20	40	40	130	0	20	20	60	50	30	55	100	20	45	20	40	40	130	5	20
31	2_2	A	0. 0.A	4. TM2	1	1	77	170	1	1	4	2	1	0	0	26.6436	2	0. 0.A	2	TM	TM	20	20	0	0		115	20	45	20	40	50	130	10	20	20	55	40	25	60	110	20	45	20	55	45	130	0	20
31	1_1	A	0. 0.A	1. PT1	0	1	77	170	1	1	4	2	1	0	0	26.6436	3	2. 2.wait	1	PT	PT	20	20	0	0		115	10	40	20	55	50	120	10	10	20	55	40	25	50	100	5	40	20	55	45	130	0	20
31	1_2	A	0. 0.A	2. PT2	0	1	77	170	1	1	4	2	1	0	0	26.6436	4	1. 1.B	2	PT	PT	20	20		0
32	1_1	B	1. 1.B	1. PT1	1	1	23	123	1	2	3	1	1	1	1	15.2026	1	2. 2.wait	1	PT	PT	-10	0	1	1		140	20	40	20	70	60	150	5	10	15	80	70	30	35	140	20	40	20	75	60	150	10	-10
32	1_2	B	1. 1.B	2. PT2	1	1	23	123	1	2	3	1	1	1	1	15.2026	2	1. 1.B	2	PT	PT	-10	0	1	1		130	20	40	20	70	60	140	5	20	20	80	70	30	30	130	20	40	20	70	55	140	5	-10
32	2_1	B	1. 1.B	3. TM1	0	1	23	123	1	2	3	1	1	1	1	15.2026	3	2. 2.wait	1	TM	TM	-10	0	1	1		140	25	50	20	75	55	140	0	20	20	70	65	35	40	140	25	50	20	65	60	140	0	-15
32	2_2	B	1. 1.B	4. TM2	0	1	23	123	1	2	3	1	1	1	1	15.2026	4	0. 0.A	2	TM	TM	-10	0	1	1		130	30	45	30	50	65	135	0	0	10	80	20	20	30	130	30	50	30	60	60	150	0	-25
[truncated: 60 more columns]
